# Supplementary material for: Quantitative risk assessment for infectious disease introduction in animal populations: a comprehensive review
Source: Front Vet Sci. 2025 Oct 10;12:1648695. doi: 10.3389/fvets.2025.1648695 (PMC12551396; doi:10.3389/fvets.2025.1648695)
Supplement: Supplementary file 1 [file Table_1.xlsx]

## Sheet: Sheet1
title	author	year	doi	pathogen	species	country_at_risk	is_IRA	multi_or_uni	decision_tree	introduction	exposure	consequence	exporting_from	WOAH_guidelines	vectors	expert_opinion	spatial_analysis	wild_movement	wind_movement	live_animal_movement	products_movement	truck_movement	flight_data_air_route	maritime_data_route	undocumented_illegal_movement	stochastic	iterations	software	spatial_unit_destination	scenario analysis	period	Institutiona	Institutionb	Institutionc	Institutiond	Institutione	Institutionf	Institutiong	Institutionh	Institutioni
Assessing the risks of West Nile virus-infected mosquitoes from transatlantic aircraft: implications for disease emergence in the United Kingdom.	Brown, E.B.E.	2012	10.1089/vbz.2010.0176	WNV	vector	UK	vector	one-level	no	yes	no	no	no	yes	yes	no	yes	no	no	no	no	no	yes	no	no	stochastic	50000	Excel_@Risk	country	yes	annual	UK	UK	UK	UK
Comparative Assessment of Analytical Approaches to Quantify the Risk for Introduction of Rare Animal Diseases: The Example of Avian Influenza in Spain	Sanchez-Vizcaino, F.	2012	10.1111/j.1539-6924.2011.01744.x	HPAIV	poultry	Spain	yes	both	no	yes	no	no	no	yes	no	no	no	no	no	yes	no	no	no	no	no	stochastic		Excel_@Risk_SPSS	country	no	annual	USA	Argentina	Spain
Quantification of the risk for introduction of virulent Newcastle disease virus into Spain through legal trade of live poultry from European Union countries.	Sanchez-Vizcaino, F.	2010	10.1080/03079457.2010.520690	NCDV	poultry	Spain	yes	multilevel	no	yes	no	no	no	yes	no	no	no	no	no	yes	no	no	no	no	no	stochastic		Excel_@Risk	country	no	annual	USA	Spain	Spain
A quantitative assessment of the risk of introducing foot and mouth disease virus into the United States via cloned bovine embryos	Asseged, B.	2012	https://doi.org/10.20506/rst.31.3.2155	FMDV	livestock products	USA	yes	multilevel	yes	yes	no	no	no	yes	no	no	no	no	no	no	yes	no	no	no	no	stochastic	50000	Excel_@Risk	country	no	annual	USA	USA
The risk of introduction of swine vesicular disease virus into Kenya via natural sausage casings imported from Italy	Dibaba, A.B.	2019	10.1016/j.prevetmed.2019.104703	SVDV	livestock products	Kenya	yes	multilevel	yes	yes	no	no	no	no	no	no	no	no	no	no	yes	no	no	no	no	stochastic	10000	Excel_@Risk	country	no	annual	USA
Comparative Risk Analysis of Two Culicoides-Borne Diseases in Horses: Equine Encephalosis More Likely to Enter France than African Horse Sickness.	Faverjon, C.	2017	10.1111/tbed.12577	AHSV;EE	vector	France	vector	one-level	no	yes	no	no	no	yes	yes	no	yes	no	no	yes	no	no	no	no	no	stochastic	10000	Excel_@Risk	area	yes	annual and monthly	France	Denmark	Netherlands
Quantitative assessment of the risk of introduction of bovine viral diarrhea virus in Danish dairy herds	Foddai, A.	2014	10.1016/j.prevetmed.2014.05.005	BVDV	livestock and livestock products	Denmark	yes	multilevel	yes	yes	no	no	no	yes	no	yes	no	no	no	yes	yes	yes	no	no	no	stochastic	10000	Excel_@Risk	country	no	annual	Denmark	Denmark
An entry risk assessment of African horse sickness virus into the controlled area of South Africa through the legal movement of Equids	Grewar, J.D.	2021	10.1371/journal.pone.0252117	AHSV	livestock	South Africa	no	one-level	no	yes	no	no	no	no	yes	no	no	no	no	yes	no	no	no	no	no	stochastic	10000	R	area	yes	monthly and annual	South Africa	South Africa	South Africa	South Africa
A quantitative risk assessment for the incursion of lumpy skin disease virus into Australia via long-distance windborne dispersal of arthropod vectors.	Hall, R.N.	2023	10.1016/j.prevetmed.2023.105990	LSDV	vector	Australia	vector	one-level	yes	yes	yes	no	no	no	yes	yes	yes	no	yes	no	no	no	no	no	no	stochastic	1000	R	country	yes	annual	Australia
Transmission of foot and mouth disease at the wildlife/livestock interface of the Kruger National Park, South Africa: Can the risk be mitigated?	Jori, F.	2016	https://doi.org/10.1016/j.prevetmed.2016.01.016	FMDV	wildlife	South Africa	no	one-level	no	yes	yes	no	no	no	no	no	no	yes	no	yes	no	no	no	no	no	stochastic	10000	Excel_@Risk	interface	yes	annual	France	South Africa	Botswana
Quantitative risk assessment of African swine fever virus introduction to Japan via pork products brought in air passengers' luggage.	Ito, S.	2020	10.1111/tbed.13414	ASFV	livestock products	Japan	yes	multilevel	no	yes	no	no	no	no	no	yes	no	no	no	no	yes	no	yes	no	no	stochastic	10000	Excel_@Risk	country	no	annual	Japan	Spain	Japan
Could African swine fever and classical swine fever virusesenter into the United States via swine products carried in airpassengers luggage?	Jurado, C.	2018	10.1111/tbed.12996166	ASFV;CSFV	livestock products	USA	yes	one-level	no	yes	no	no	no	no	no	no	no	no	no	no	yes	no	yes	no	yes	stochastic	1000	Excel_@Risk	country	no	annual and monthly	USA	USA	Switzerland
Spatio-temporal analysis and risk modeling of foot-and-mouth disease outbreaks in China	Li, Y.	2024	10.1016/j.prevetmed.2024.106120	FMDV	livestock	China	yes	one-level	yes	yes	yes	no	no	no	no	no	no	no	no	yes	no	no	no	no	yes	stochastic	10000	Excel_@Risk	country	no	monthly	China	China	China
Probability of introducing foot and mouth disease into the United States via live animal importation	Miller, G.Y.	2012	https://doi.org/10.20506/rst.31.3.2154	FMDV	livestock	USA	yes	multilevel	no	yes	yes	no	no	yes	no	yes	no	no	no	yes	no	no	no	no	no	stochastic	10000	Visual Basic Application within Excel	country	no	annual	USA	USA
Quantitative risk assessment for the introduction of African swine fever virus into the European Union by legal import of live pigs.	Mur, L.	2012	10.1111/j.1865-1682.2011.01253.x	ASFV	livestock	EU	yes	multilevel	no	yes	yes	no	no	yes	no	no	no	no	no	yes	no	no	no	no	no	stochastic	10000	Excel_@Risk	EU countries	no	annual and monthly	Spain	UK
A quantitative risk assessment (QRA) of the risk of introduction of the Japanese encephalitis virus (JEV) in the United States via infected mosquitoes transported in aircraft and cargo ships	Oliveira, A.R.S.	2018	10.1016/j.prevetmed.2018.09.020	JEV	vector	USA	vector	one-level	no	yes	no	no	no	yes	yes	no	no	no	no	no	no	no	yes	yes	no	stochastic	5000	Excel_@Risk	area	no	annual	USA	Uruguay	USA
Quantitative assessment of a spatial multicriteria model for highly pathogenic avian influenza H5N1 in Thailand, and application in Cambodia.	Paul, M.C.	2016	10.1038/srep31096	HPAI H5N1	poultry	Thailand;Cambodia	no	one-level	no	yes	no	no	no	no	no	yes	yes	no	no	no	no	no	no	no	no	deterministic		R	country	no	varying	France	France	Thailand	Thailand	Thailand	Cambodia
Quantitative risk assessment of African swine fever introduction into Spain by legal import of swine products.	Munoz-Perez, C.	2023	10.1016/j.rvsc.2023.104990	ASFV	livestock products	Spain	yes	multilevel	yes	yes	yes	no	no	yes	no	no	no	no	no	no	yes	no	no	no	no	stochastic	10000	Excel_@Risk	country	no	annual and monthly	Spain	Spain	USA
Risk of introduction of lumpy skin disease in France by the import of vectors in animal trucks	Saegerman, C.	2018	10.1371/journal.pone.0198506	LSDV	vector	France	vector	multilevel	no	yes	yes	no	no	yes	yes	yes	no	no	no	yes	no	yes	no	no	no	stochastic	100000	Excel_@Risk	country	yes	annual	Belgium	UK	Spain	France	France	France	France	France	France
What would be the impact on the rabies risk of reducing the waiting period before dogs are imported? A modelling study based on the European Union legislation.	Crozet, G.	2024	10.1111/zph.13113	RABV	companion animals	EU	yes	one-level	yes	yes	no	no	no	no	no	no	no	no	no	yes	no	no	no	no	no	stochastic	10000	NS	area	yes	annual	France	France
Quantitative risk assessment of rabies being introduced into mainland France through worldwide noncommercial dog and cat movements	Crozet, G.	2023	10.1111/risa.13976	RABV	companion animals	France	yes	one-level	yes	yes	no	no	no	no	no	yes	no	no	no	yes	no	no	no	no	no	stochastic	10000	R	country	yes	annual	France	France
Risk-based testing of imported animals: A case study for bovine tuberculosis in The Netherlands.	de Vos, C.J.	2015	10.1016/j.prevetmed.2015.04.017	bTB	livestock	Netherlands	yes	multilevel	no	yes	no	yes	no	no	no	no	no	no	no	yes	no	no	no	no	no	stochastic	50000	Excel_@Risk	country	yes	annual	Netherlands
Quantitative Risk Assessment for African Horse Sickness in Live Horses Exported from South Africa.	Sergeant, E.S.G.	2016	10.1371/journal.pone.0151757	AHSV	livestock	South Africa	export	one-level	yes	no	no	no	yes	no	yes	yes	no	no	no	yes	no	no	no	no	no	stochastic	10000	R	country	yes	annual	Australia	South Africa	South Africa
Risk assessment and integrated surveillance of foot-and-mouth disease outbreaks in Russia based on Monte Carlo simulation.	Wang, J.	2021	10.1186/s12917-021-02967-x	FMDV	livestock	Russia	export	one-level	yes	no	no	no	yes	no	no	no	no	no	no	yes	no	no	no	no	no	stochastic	10000	Matlab	country	no	annual	China
Epidemiologic and import risk analysis of Peste des petits ruminants between 2010 and 2018 in India.	Zhang, S.	2022	10.1186/s12917-022-03507-x	PPRV	livestock	India	export	one-level	yes	no	no	no	yes	no	no	no	no	no	no	yes	no	no	no	no	no	stochastic	10000	Excel_@Risk	country	no	annual	China	China	China
Quantitative risk assessment of the introduction of low pathogenic avian influenza H5 and H7 strains into Poland via legal import of live poultry.	Gierak, A.	2021	10.1016/j.prevetmed.2021.105289	LPAI H5;LPAI H7	poultry	Poland	yes	multilevel	no	yes	no	no	no	no	no	no	no	no	no	yes	no	no	no	no	no	stochastic	10000	Excel_@Risk	country	yes	annual	Poland	Netherlands
Probability of Exporting Infected Carcasses from Vaccinated Pigs Following a Foot-and-Mouth Disease Epidemic	de Vos, C.J.	2012	DOI: 10.1111/j.1539-6924.2009.01327.x	FMDV	livestock products	EU	export	multilevel	no	no	no	no	yes	no	no	no	no	no	no	no	yes	no	no	no	no	stochastic	10000	Excel_@Risk	country	yes	varying	Netherlands
Quantitative risk assessment of the introduction of rabies into Japan through the importation of dogs and cats worldwide.	Kwan, N.C.L.	2017	10.1017/S0950268816002995	RABV	companion animals	Japan	yes	one-level	yes	yes	no	no	no	no	no	no	no	no	no	yes	no	no	no	no	yes	stochastic	50000	Excel_@Risk	country	yes	annual	Japan	Japan	UK
Quantitative risk assessment model of canine rabies introduction: Application to the risk to the European Union from Morocco	Napp, S.	2010	10.1017/S0950268810000415	RABV	companion animals	EU	yes	one-level	yes	yes	no	no	no	no	no	yes	no	no	no	yes	no	no	yes	yes	no	stochastic	5000	Excel_@Risk	EU	yes	annual and monthly	Spain	Spain	Spain
A quantitative risk-analysis for introduction of Bovine Viral Diarrhoea Virus in the Netherlands through cattle imports.	Santman-Berends, I.M.G.A.	2017	10.1016/j.prevetmed.2017.08.003	BVDV	livestock	Netherlands	yes	multilevel	no	yes	no	yes	no	no	no	yes	no	no	no	yes	no	no	no	no	no	stochastic	5000	Excel_@Risk	country	yes	annual	Netherlands	Netherlands
Risk of introduction of Lumpy Skin Disease into France through imports of cattle.	Saegerman, C.	2019	10.1111/tbed.13111	LSDV	livestock	France	yes	multilevel	no	yes	yes	no	no	no	no	yes	no	no	no	yes	no	no	no	no	no	stochastic	100000	Excel_@Risk	country	yes	annual	France	France	France	France	Belgium	Belgium
Quantitative Assessment of the Risk of Release of Foot-and-Mouth Disease Virus via Export of Bull Semen from Israel.	Meyer, A.	2017	10.1111/risa.12799	FMDV	livestock products	Israel	export	multilevel	no	no	no	no	yes	no	no	no	no	no	no	no	yes	no	no	no	no	stochastic	30000	R	country	yes	annual	UK	Israel	Israel	Hong Kong	France
A generic framework for spatial quantitative risk assessments of infectious diseases: Lumpy skin disease case study.	Taylor, R.A.	2019	10.1111/tbed.12993	LSDV	livestock and livestock products	EU	yes	one-level	no	yes	yes	no	no	no	yes	no	no	yes	yes	yes	yes	no	no	no	yes	stochastic	10000	R	area	yes	annual	UK	UK
Scientific Opinion on Rift Valley fever	EFSA	2013	10.2903/j.efsa.2013.3180	RVFV	livestock	SE Mediteranean	yes	one-level	no	yes	no	no	no	no	yes	yes	no	no	yes	yes	no	no	no	no	yes	stochastic		NS	area		annual	Italy

## Sheet: Sheet2
Variable	Description	Levels
title	Publication title	Per publication
author	Last Author	NA
year	Year of publication	From 2010 to 2024
doi	Digital object identifier	Per publication
pathogen	Pathogen(s) for which QRA was assessed	Pathogens for which QRA were estimated: 1- AHSV: African horse sickness virus 2- AHSV;EE: African horse sickness virus; Equine encephalitis 3- ASFV: African suine fever virus 4- bTB; Bovine tuberculosis 5- BVDV: Bovine viral diahrea virus 6- EIV: Equine influenza virus 7- FMDV: Foot-and-mouth disease virus 8- HPAI H5N1: Highly pathogenic avian influenza H5N1 9- HPAIV: Highly pathogenic avian infl…
species	The category of species posing risk	1- companion animals 2- livestock 3- livestock products 4- poultry 5- vector 6- wildlife	* livestock products include embryos/semen * livestock refers to domesticated animals that are raised in an agricultural includes cattle and small ruminants, pigs, buffalo and horses. Poultry was signalled separately * companion animals are cats and dogs
country_at_risk	Country for which QRA was assessed (at risk) or subject to QRA	Per country or region at risk (16 levels): 1- Australia 2- China 3- Denmark 4- EU 5- France 6- Japan 7- Kenya 8- NA: not applicable 9- Netherlands 10- Poland 11- SE Mediteranean 12- South Africa 13- Spain 14- Thailand;Cambodia 15- UK 16- USA
spatial_unit_destination	The spatial unit of desination or for which risk assessment is being made. In the event of risk assosiated to an export, the country level was determined as the spatial unit under risk.	1- area (a defined geographic area including municipality and regions) 2- country 3- EU 4- EU countries 5- farm 6- interface
period	The time period for which the QRA was determined	1- annual 2- annual and monthly 3- monthly 4- varying
is_IRA	Categorization of QRA as IRA (import risk assessment), including specification if an IRA related to the introduction of vectors, for exporting rather than an import related assessment, or other	1- yes 2- no 3- export 4- vector
multi_or_uni	If the QRA considered aggregation of animals at one level or at several levels of hierarchical groupings	1- one-level 2- one-level and multilevel 3- multilevel
decision_tree	Refers directly to a scenario, decision, or event tree in methodology for determining risk of introduction	1- yes 2- no
se_analysis	Was a sensitivity analysis performed to assess the specific impact of model variables;to identify which inputs had the greatest effect on the variation of the final output	1- yes 2- no
introduction	The QRA determined the risk of entry	1- yes 2- no
exposure	The QRA determined the risk of exposure/ transmission	1- yes 2- no
consequence	The QRA determined the consequence of disease introduction	1- yes 2- no
exporting_from	The QRA estimeted risk associated with an export	1- yes 2- no
stochastic	The output of the QRS stochastic or deterministic	1- deterministic 2- stochastic
iterations	The number of iterations used to estimate QRA	1- 1 000 2- 5 000 3- 10 000 4- 30 000 5- 50 000 6- 100 000
software	The software used to estimate QRA values	1- Excel_@Risk 2- Excel_@Risk_SPSS 3- MatLab 4- NS: not specified
WOAH	When WOAH methodology was states as used specifically to estimate QRA	1- yes 2- no
vectors	The methodology for QRA considers arthropod vectors for disease introduction and/or spread	1- yes 2- no
expert_opinion	When expert opinion was used to estimate parameters for the QRA	1- yes 2- no
spatial_analysis	Spatial analysis was a component of estimating QRA	1- yes 2- no
wild_movement	Estimating QRA considered wild animal movement or methodology enabled for this to be considered	1- yes 2- no
wind_movement	Estimating QRA considered spread through wind	1- yes 2- no
live_animal_movement	Estimating QRA considered live animal movement	1- yes 2- no
products_movement	Estimating QRA considered the movement of animal products	1- yes 2- no
truck_movement	Estimating QRA considered spread through the movement of trucks	1- yes 2- no
flight_data_air_route	Estimating QRA required knowledge of flight data	1- yes 2- no
maratime_data_route	Estimating QRA required knowledge of maratime movement data	1- yes 2- no
undocumented_illegal	Estimating QRA considered illegal movement of people and/or animals	1- yes 2- no
scenario analysis	Was the risk assessed for a default scenario and other scenarios	1- yes 2- no
